# Supplementary material for: Evaluation of stiffness values of normal uterine myometrium by 3T magnetic resonance elastography
Source: Front Med (Lausanne). 2026 Feb 4;13:1743585. doi: 10.3389/fmed.2026.1743585 (PMC12913567; doi:10.3389/fmed.2026.1743585)
Supplement: Supplementary file 1 [file Table_1.xlsx]

## Sheet: Sayfa1
Case no	Age	height (cm)	weight (kg)	uterus long diameter (cm)	Uterus short ax diameters (cm x cm))	gravidity	parity	reproductive (R) or menoposis (M)	oral contraseptive yes or no (Y/N)	Stiffness(kPa)
1	26	164 cm	56	78	2,7 x 5,7	1	1	R	Y	2585
2	34	172 cm	68	77.5	2,6 x 5,5	3	2	R	N	2317
3	36	159 cm	60	75.4	2,5 x 5	2	2	R	Y	2645
4	40	163 cm	61	77	2,8 x 6,4	1	0	R	Y	2979
5	31	160 cm	59	76	2,9 x 6,5	4	2	R	N	2578
6	37	162 cm	60	75	2,4 x 6, 3	3	1	R	N	2564
7	44	165 cm	64	74.4	2,3 x 5,1	1	1	M	Y	2893
8	39	173 cm	74	73.6	2,4 x 5,4	1	1	R	Y	2673
9	29	170 cm	69	79.1	2,7 x 5,7	1	1	R	Y	2167
10	53	164 cm	65	77	2,6 x 5,5	2	2	M	N	3164
11	42	160 cm	63	74	2,5 x 5	1	1	R	Y	3050
12	33	157 cm	59	75	2,8 x 6,4	3	2	R	N	2467
13	44	158 cm	60	76	2,9 x 6,5	2	2	R	N	2978
14	44	163 cm	63	78	2,4 x 6, 3	1	0	M	Y	2917
15	55	166 cm	65	77	2,3 x 5,1	4	2	M	N	3289
16	21	169 cm	70	75	2,4 x 5,4	3	3	R	N	2109
17	64	164 cm	60	78.3	2,3 x 5,1	1	1	M	Y	3191
18	59	165 cm	67	71	2,4 x 5,4	1	0	M	Y	3079
19	27	166 cm	68	75	2,7 x 5,7	1	1	R	Y	2489
20	32	170 cm	73	74.3	2,6 x 5,5	2	2	R	N	2546
21	39	171 cm	69	76.5	2,5 x 5	2	2	R	N	2765
22	39	172 cm	68	76	2,5 x 5	1	0	R	Y	2876
23	38	163 cm	65	74	2,8 x 6	4	2	R	N	2714
24	30	162 cm	66	75	2,9 x 6,2	3	3	R	N	2614
25	30	160cm	58	75.5	2,4 x 5,7	1	1	R	Y	2598
26	34	165 cm	61	74.4	2,3 x 5,1	1	0	M	Y	2867
27	58	164 cm	66	73.6	2,5 x 5	1	1	M	Y	2997
28	56	167 cm	70	79.1	2,5 x 5	2	2	M	N	3417
29	24	168 cm	63	77	2,8 x 6	3	3	R	N	2213
30	63	163 cm	65	62	2,9 x 6,2	1	1	M	Y	3211
31	40	169 cm	69	69	2,4 x 6, 3	1	0	M	Y	2578
32	25	166 cm	66	76	2,3 x 5,1	1	1	R	Y	2564
33	26	161 cm	62	78	2,9 x 6,2	2	2	R	N	2893
34	28	172 cm	75	77	2,4 x 6, 3	2	2	R	Y	2673
35	30	166 cm	68	75	2,3 x 5	1	0	R	Y	2585
36	31	163 cm	66	78.3	2,5 x 5	3	3	R	N	2317
37	31	175 cm	77	71	2,5 x 5	2	2	R	N	2645
38	29	170 cm	70	75	2,8 x 5,8	1	1	R	Y	2585
39	39	166 cm	64	74.3	2,97 x 6	0	0	R	Y	2317
40	37	163 cm	60	76.5	2,4 x 6, 3	1	0	R	Y	2640
41	36	160 cm	61	75	2,3 x 5,1	3	3	R	N	2645
42	33	159 cm	62	74	2,3 x 5	2	2	R	N	2585
43	47	168 cm	68	67	2,5 x 5	1	1	M	Y	3124
44	40	162 cm	62	75	2,5 x 5	0	0	R	Y	2919
45	30	160 cm	60	74.3	2,8 x 5,8	0	0	R	Y	2317
46	34	171 cm	71	76.5	2,9 x 6,2	1	0	R	Y	2645
47	29	174 cm	74	75	2,4 x 6, 3	3	3	R	N	2585
48	36	170 cm	71	74	2,3 x 5,1	2	2	R	N	2713
